# Supplementary material for: Development of Berberine-Loaded Nanoparticles for Astrocytoma Cells Administration and Photodynamic Therapy Stimulation
Source: Pharmaceutics. 2023 Mar 27;15(4):1078. doi: 10.3390/pharmaceutics15041078 (PMC10146331; doi:10.3390/pharmaceutics15041078)
Supplement: Supplementary file 1 [file pharmaceutics-15-01078-s001.zip]

Archive with 1 entries (1 files):
- pharmaceutics-2243592-supplementary.pdf
